# Supplementary material for: The Machine Learning Model for Distinguishing Pathological Subtypes of Non-Small Cell Lung Cancer
Source: Front Oncol. 2022 May 26;12:875761. doi: 10.3389/fonc.2022.875761 (PMC9177952; doi:10.3389/fonc.2022.875761)
Supplement: Supplementary file 1 [file Table_1.xlsx]

## Sheet: Sheet1
ID	Subtype	gender	smoking status	family history	age	CEA	SCC	NSE	CA211	PET radiomic features
										CONVENTIONAL_SUVbwmin	CONVENTIONAL_SUVbwmean	CONVENTIONAL_SUVbwstd	CONVENTIONAL_SUVbwmax	CONVENTIONAL_SUVbwpeakSphere1mL(value only for PET or NM)[onlyFor3D]	CONVENTIONAL_TLG(mL)[onlyForPETorNM]	DISCRETIZED_HISTO_Entropy_log10	DISCRETIZED_HISTO_Entropy_log2	DISCRETIZED_HISTO_Energy[=Uniformity]	DISCRETIZED_AUC_CSH	SHAPE_Volume(mL)	SHAPE_Volume(vx)	SHAPE_Sphericity[onlyFor3DROI])	SHAPE_Surface(mm2)[onlyFor3DROI]	SHAPE_Compacity[onlyFor3DROI]	GLCM_Homogeneity[=InverseDifference]	GLCM_Energy[=AngularSecondMoment]	GLCM_Contrast[=Variance]	GLCM_Correlation	GLCM_Entropy_log10	GLCM_Entropy_log2[=JointEntropy]	GLCM_Dissimilarity	GLRLM_SRE	GLRLM_LRE	GLRLM_LGRE	GLRLM_HGRE	GLRLM_SRLGE	GLRLM_SRHGE	GLRLM_LRLGE	GLRLM_LRHGE	GLRLM_GLNU	GLRLM_RLNU	GLRLM_RP	NGLDM_Coarseness	NGLDM_Contrast	NGLDM_Busyness	GLZLM_SZE	GLZLM_LZE	GLZLM_LGZE	GLZLM_HGZE
N1	LUAD	female	no	no	43	2.53	0.6	14.13	2.96	3.96865	6.24444	1.61019	9.8532	8.75721	37.9662	1.24688	4.14204	0.0623823	6.39803	6.08	95	0.944899	1704.91	3.56617	0.254819	0.0121797	43.5339	0.232942	1.95298	6.48766	5.35531	0.974271	1.10292	0.00284245	445.622	0.00276896	434.281	0.00313638	490.99	5.7362	86.1334	0.967611	0.0469114	0.505102	0.121249	0.698978	3.61017	0.00287163	441.576
N4	LUSC	male	yes	yes	59	1.37	2.4	4.64	14.26	5.99739	9.46554	2.15472	14.9935	13.6338	525.224	1.39814	4.64454	0.0422901	9.62262	55.488	867	0.789506	8911.03	6.22689	0.282086	0.00300448	42.5435	0.521843	2.60201	8.64369	5.03575	0.958221	1.18843	0.00123938	988.925	0.00119326	942.707	0.00144418	1199.74	34.6596	733.658	0.944104	0.00826466	0.386793	0.277675	0.657534	11.688	0.00132247	914.973
N5	LUSC	male	no	no	53	1.02	0.4	17.81	7.56	7.57912	10.9095	2.39584	18.9259	15.9908	399.375	1.42281	4.72646	0.0433395	11.0582	36.608	572	0.73116	7292.16	5.02019	0.252317	0.00312205	64.0726	0.480378	2.58822	8.59789	6.12796	0.96621	1.14877	0.000904659	1311.1	0.000875039	1267.09	0.00103451	1505.25	23.5404	499.85	0.954814	0.0102196	0.403171	0.118121	0.694655	6.65595	0.000923756	1310.55
N6	LUAD	female	no	no	74	1.58	1.8	8.56	2.66	2.57565	3.79021	0.992073	6.42786	5.43192	35.4157	1.00461	3.33726	0.113999	3.94906	9.344	146	0.900827	2381.58	3.92345	0.376684	0.0156851	13.2083	0.389543	1.8791	6.24222	2.88873	0.935431	1.28447	0.00733241	169.755	0.00686087	158.788	0.00945911	216.593	15.167	113.589	0.917808	0.0334197	0.22536	0.30861	0.583403	28.7442	0.00687592	185.233
N7	LUAD	female	no	yes	66	3.72	0.7	15.19	2.24	3.38733	4.8462	1.07705	8.42441	6.54625	42.1813	1.06262	3.52995	0.100562	5.0023	8.704	136	0.892081	2293.82	3.79455	0.339629	0.0139422	18.117	0.313545	1.93134	6.41578	3.38533	0.955527	1.20436	0.0044125	268.521	0.00421483	256.676	0.00533395	322.243	12.792	114.065	0.940611	0.0344239	0.24805	0.186532	0.576187	11.3818	0.0042903	275.909
N8	LUSC	male	yes	no	52	2.04	1.7	24.18	3.62	5.48042	8.53341	1.94419	13.559	11.2216	77.0055	1.3325	4.42648	0.0516574	8.68794	9.024	141	0.896304	2338.63	3.85867	0.240277	0.00807039	59.0435	0.246717	2.13699	7.09892	6.20962	0.972038	1.11697	0.00151158	808.624	0.00147519	783.667	0.00166379	912.481	7.00265	126.272	0.963448	0.0332207	0.510936	0.0667224	0.751488	4.48235	0.00161248	777.388
N9	LUSC	male	no	no	44	2.7	5.3	3.67	6.51	4.77734	7.45411	1.78259	11.8974	10.3542	160.77	1.30913	4.34884	0.0524703	7.61684	21.568	337	0.859097	4361.63	4.94494	0.274383	0.00491072	37.6631	0.40436	2.376	7.8929	4.94215	0.961441	1.17184	0.00199591	622.57	0.0019294	595.49	0.00229213	743.144	16.82	289.216	0.948642	0.0175958	0.375458	0.201816	0.644812	6.68786	0.00210956	592.757
N10	LUAD	female	no	yes	60	6.73	1.3	11.05	4.43	4.10167	5.81427	1.28944	10.2439	8.63347	105.308	1.14439	3.80157	0.0821711	5.96952	18.112	283	0.801366	4161.95	4.3518	0.34143	0.00865218	20.0092	0.442904	2.14437	7.12344	3.52866	0.94561	1.25272	0.00310816	381.717	0.00294336	360.778	0.00387634	478.533	21.5624	227.967	0.927426	0.0192262	0.195006	0.178774	0.555021	16.4804	0.00313741	384.971
N12	LUAD	male	yes	no	63	3.75	0.7	14.03	1.92	1.3473	2.19279	0.389893	3.33047	2.82792	52.9077	0.720695	2.3941	0.217823	2.35162	24.128	377	0.663057	6089.96	3.96193	0.571829	0.0541345	2.17504	0.325301	1.38045	4.58577	1.14228	0.865592	1.76083	0.019665	57.8411	0.0172703	49.6605	0.0333269	103.493	65.1819	220.378	0.823301	0.0188238	0.0626885	1.25362	0.49581	826.406	0.0277459	46.4375
N13	LUSC	male	yes	no	65	2.98	1.1	14.31	6.78	1.26526	1.85837	0.419478	3.16006	2.47189	40.2002	0.685944	2.27866	0.234078	2.0294	21.632	338	0.591063	6352.06	3.40551	0.571654	0.0515987	2.64076	0.312364	1.39197	4.62403	1.21557	0.861567	1.77239	0.0265591	44.0753	0.0229663	37.9627	0.0470252	76.9931	64.4269	196.654	0.824533	0.0163793	0.0696816	1.75534	0.440353	789.75	0.0264351	51.4583
N14	LUSC	male	yes	yes	60	2.23	0.8	23.93	4.49	3.04824	6.17938	1.39846	11.9371	9.86133	233.729	1.23374	4.09841	0.0696316	6.33196	37.824	591	0.475635	11456.6	3.30151	0.383566	0.00812366	14.7424	0.6446	2.21905	7.37152	2.90422	0.94261	1.26573	0.00283672	429.362	0.00268823	403.742	0.00352385	547.696	37.5344	470.29	0.923858	0.0170107	0.106208	0.115656	0.591083	29.6218	0.00313569	414.71
N15	LUAD	female	no	no	62	2.37	0.8	12.01	2.45	3.07904	4.58069	1.02764	7.6486	6.2596	52.7695	1.08382	3.60036	0.0962346	4.73958	11.52	180	0.797229	3094.11	3.7232	0.363219	0.0131659	13.0921	0.439357	1.97058	6.54611	2.91443	0.948872	1.23726	0.00496707	241.631	0.0047179	229.435	0.00615452	296.245	15.9308	147.262	0.932479	0.0342392	0.166337	0.174563	0.518077	22.3448	0.00516729	245.966
N16	LUAD	female	yes	no	69	1.86	0.5	19.97	8.2	7.53105	11.5918	2.86031	18.7973	16.1187	165.438	1.48325	4.92724	0.0366185	11.7363	14.272	223	0.81914	3473.62	4.10868	0.201788	0.00449498	103.419	0.414161	2.38025	7.90701	8.16466	0.978062	1.09258	0.000839085	1497.27	0.000819474	1466.09	0.000921407	1628.51	7.92971	204.533	0.971024	0.0228124	0.710936	0.0676301	0.745343	3.0473	0.00081648	1539.3
N17	LUAD	male	yes	no	57	270.1	1.2	11.77	7.85	5.67794	8.66793	2.06587	14.1906	12.6583	221.899	1.35284	4.49403	0.04925	8.82578	25.6	400	0.844592	4973.52	5.14726	0.264609	0.0041598	45.6948	0.475486	2.45356	8.15054	5.40013	0.962252	1.16156	0.00147081	837.247	0.00141829	802.752	0.00169225	987.435	18.7787	344.665	0.950769	0.0144211	0.398258	0.153625	0.63617	7.9798	0.00150725	807.298
N18	LUSC	male	no	yes	47	3.38	4.8	9.92	3.57	3.85759	5.82172	1.2235	9.62798	7.90352	130.779	1.1595	3.85176	0.0780757	5.98914	22.464	351	0.663939	5798.93	3.87382	0.324517	0.00764111	22.2572	0.307049	2.19741	7.29965	3.73185	0.955592	1.194	0.00306158	381.708	0.00293353	364.225	0.00362117	458.336	25.8124	294.507	0.941924	0.015272	0.225041	0.263629	0.557563	9.59603	0.00323895	369.404
N19	LUSC	male	yes	no	55	4.16	3.4	15.51	6.29	5.26288	7.51638	1.7247	13.132	11.2927	157.784	1.27921	4.24944	0.060957	7.67245	20.992	328	0.86168	4270.78	4.91526	0.287214	0.00576021	30.7088	0.518181	2.32138	7.71146	4.46301	0.959829	1.17747	0.00190476	632.711	0.00183158	606.777	0.00222422	747.994	18.9122	279.786	0.946998	0.0198225	0.239611	0.110358	0.606454	10.2797	0.00196657	629.294
N20	LUAD	female	no	yes	67	7.12	0.7	10.64	1.84	1.58256	2.41937	0.559651	3.89046	3.00994	11.1485	0.809986	2.69071	0.173997	2.59115	4.608	72	0.739712	1810.35	2.54536	0.44266	0.0353994	6.43907	0.190302	1.5136	5.02807	2.02793	0.938039	1.26966	0.0166374	71.9147	0.0156675	67.1969	0.0209777	91.8608	11.6158	56.7811	0.922009	0.0637679	0.160749	0.417256	0.342255	25.3684	0.017101	74.6842
N21	LUAD	female	no	no	63	1.82	0.5	13.03	2.5	2.01547	3.19954	0.853394	5.03709	4.20791	13.7196	0.966805	3.21166	0.11918	3.35354	4.288	67	0.934251	1366.23	3.13856	0.367274	0.0260039	13.0905	0.208819	1.64228	5.45554	2.9528	0.942913	1.23435	0.0105962	122.071	0.0100402	114.391	0.0128946	153.279	7.41223	53.9664	0.929966	0.0595979	0.288353	0.261929	0.5345	12.04	0.0111805	120.24
N22	LUAD	female	no	no	57	0.22	0.9	16.01	1.72	3.66746	5.19556	1.09126	9.16531	7.44929	180.224	1.10102	3.65752	0.0925028	5.34594	34.688	542	0.580977	8853.43	3.91803	0.371556	0.00931039	15.5619	0.423886	2.13863	7.10438	3.05779	0.940877	1.2777	0.00382642	304.988	0.00360873	286.827	0.00486222	388.789	45.956	428.04	0.921232	0.0107674	0.158338	0.37949	0.522527	29.9152	0.00390509	311.624
N23	LUAD	male	no	yes	35	56.87	1	27.3	2.64	4.13678	5.99106	0.989779	10.339	8.62783	786.41	1.09766	3.64634	0.0907776	6.15142	131.264	2051	0.493502	25310	5.18625	0.423051	0.0103959	9.24837	0.550167	2.10261	6.98471	2.33872	0.917419	1.40811	0.00278241	398.246	0.00255505	365.568	0.00391721	557.798	164.127	1475.36	0.890785	0.00380955	0.083781	0.691457	0.532827	198.894	0.00294247	394.881
N24	LUAD	female	no	yes	74	12.3	0.3	11.32	3.12	2.23326	2.97836	0.513246	4.49069	3.74696	21.1583	0.76869	2.55353	0.19552	3.13345	7.104	111	0.730568	2446.2	2.9041	0.52853	0.0421634	3.84453	0.379497	1.46549	4.86826	1.48823	0.892871	1.51596	0.0106942	103.316	0.00956334	92.2033	0.0161694	156.061	18.7031	73.4355	0.866251	0.0546047	0.0901016	0.30187	0.378272	79.75	0.011338	103.75
N25	LUSC	male	yes	no	56	2.67	1.7	10.91	4.88	6.54314	9.20635	2.09792	16.3046	12.28	113.717	1.33077	4.42072	0.0542028	9.35719	12.352	193	0.885387	2918.61	4.23215	0.250314	0.00647445	59.507	0.389056	2.24756	7.46623	6.09039	0.967593	1.14206	0.00127033	944.709	0.00122656	916.394	0.00146078	1069.54	9.89051	169.726	0.956955	0.0239601	0.512779	0.0869426	0.714861	5.63889	0.00121826	990.796
N26	LUSC	male	yes	no	65	26.68	2.9	23.36	5	4.98198	7.11241	1.18392	10.435	8.46628	46.885	1.13922	3.7844	0.0847394	7.26335	6.592	103	0.816447	2082.42	3.16555	0.332551	0.0152785	24.2336	0.173521	1.8804	6.24655	3.81918	0.951956	1.19574	0.00201189	554.351	0.00191981	527.545	0.00238753	663.299	8.02478	85.6864	0.940254	0.0547415	0.273821	0.0669598	0.623696	10.7021	0.00209101	548.255
N27	LUSC	male	no	no	49	3.02	0.9	11.23	4.51	4.11237	5.49999	0.800013	7.86945	6.16387	46.1119	0.983526	3.2672	0.113571	5.6584	8.384	131	0.756507	2638.18	3.17794	0.397516	0.0191215	10.7536	0.207599	1.78631	5.93399	2.57693	0.939964	1.26938	0.00324791	333.541	0.00306356	312.826	0.00407146	426.744	13.6825	103.655	0.92249	0.0402192	0.185337	0.178181	0.640484	19.1277	0.00350635	316.043
N28	LUSC	male	yes	no	64	4.49	0.8	10.05	2.38	4.70774	6.42025	1.31592	11.7605	9.17373	122.447	1.13743	3.77845	0.0845232	6.58033	19.072	298	0.648119	5326.31	3.58071	0.333511	0.0088985	24.0169	0.411486	2.14289	7.11853	3.75827	0.951883	1.21603	0.00249381	461.503	0.00237409	439.508	0.00303007	559.661	23.5134	246.344	0.936758	0.0174097	0.222729	0.171908	0.634829	13.024	0.00240377	492.048
N29	LUAD	female	no	no	86	11.46	2.7	18.14	4.19	7.99859	12.7917	2.81961	19.994	17.2024	835.043	1.51762	5.04143	0.0320877	12.9427	65.28	1020	0.859181	9125.42	7.15364	0.249898	0.00215425	60.5366	0.587453	2.75857	9.16376	6.05965	0.964719	1.16016	0.000684532	1781.56	0.00066476	1707.51	0.000773951	2117.37	31.0601	885.817	0.952187	0.00880459	0.420832	0.129552	0.693978	7.69944	0.000749972	1630.07
N31	LUAD	male	yes	yes	74	1.55	1.4	11.37	1.71	2.00518	2.97665	0.533592	4.40477	3.44195	17.1455	0.829102	2.75422	0.168148	3.12847	5.76	90	0.782463	1985.95	2.90037	0.46813	0.0345602	4.72622	0.23895	1.53218	5.08979	1.75236	0.926944	1.33832	0.0109278	103.104	0.0101631	95.4788	0.0144333	138.556	13.6833	67.6846	0.905983	0.0569877	0.104306	0.26339	0.549177	40.5714	0.0112066	106.952
N32	LUSC	male	yes	yes	79	13.52	3.4	13.02	3.2	3.73552	5.52355	1.28319	9.21274	8.30628	154.836	1.15059	3.82216	0.0818373	5.67851	28.032	438	0.71518	6239.81	4.49244	0.356073	0.0080512	16.5292	0.551918	2.18518	7.25901	3.18983	0.941876	1.2609	0.00346444	347.048	0.0032644	326.646	0.00436885	437.759	33.1651	348.283	0.924482	0.0139986	0.196829	0.310727	0.58623	19.1391	0.00343522	355.907
N33	LUSC	male	yes	no	66	3.12	1.8	13.56	10.98	3.25673	5.17076	1.15123	8.13892	6.81611	96.9622	1.14723	3.81101	0.075097	5.3285	18.752	293	0.826162	4131.59	4.53869	0.348796	0.00845182	16.7685	0.365134	2.13676	7.09818	3.25557	0.946276	1.24663	0.00400016	303.389	0.00380178	286.334	0.00490726	381.923	20.4196	236.549	0.92859	0.0218463	0.258713	0.356131	0.543606	19.6804	0.00441223	285.732
N34	LUAD	female	yes	no	59	4.02	1.1	10.7	2.32	2.94003	4.47609	1.11143	7.1377	5.86206	27.7876	1.08561	3.60631	0.0893825	4.62951	6.208	97	0.903502	1807.96	3.4337	0.323024	0.0142867	19.3596	0.303528	1.88774	6.27093	3.59093	0.959669	1.16888	0.00538125	231.779	0.00517471	221.894	0.00627637	272.155	8.23007	82.9525	0.948454	0.0523094	0.325421	0.20784	0.627851	7.54348	0.00529885	234.674
N35	LUAD	male	no	no	59	3.78	1	11.64	2.36	4.18922	6.17917	1.3924	10.4703	8.76254	204.456	1.20637	4.00747	0.0681846	6.331	33.088	517	0.778231	6404.56	5.16632	0.32305	0.00609615	20.965	0.476119	2.2877	7.59958	3.6727	0.950645	1.2171	0.00281485	428.58	0.00268839	405.828	0.00337547	527.635	33.1054	425.651	0.935724	0.0127195	0.214682	0.291831	0.555487	16.5108	0.00312773	389.247
N36	LUSC	male	yes	no	65	11.49	4.2	10.76	7.63	6.8913	10.0608	2.23815	17.2247	14.7143	344.482	1.40029	4.65165	0.0447026	10.2185	34.24	535	0.641614	7947.54	4.30825	0.238921	0.00323647	62.9528	0.412687	2.55964	8.50295	6.26136	0.972835	1.10999	0.00106594	1119.74	0.00103806	1088.62	0.00117946	1245.16	23.1234	480.44	0.964917	0.0104047	0.403377	0.139854	0.695929	3.83642	0.00107512	1116.15
N38	LUAD	male	no	no	59	5.34	0.7	12.08	5.86	1.20786	1.79903	0.380626	3.01965	2.37696	16.3496	0.693592	2.30406	0.236957	1.94982	9.088	142	0.738762	2850.74	3.18794	0.561265	0.056526	2.61727	0.239533	1.35805	4.51135	1.23494	0.87844	1.6396	0.0292836	40.3696	0.0260384	35.2935	0.0465678	66.5834	27.5092	88.4168	0.844529	0.0445257	0.0628833	0.60862	0.549106	208.1	0.036258	40.45
N39	LUAD	male	yes	yes	62	2.53	0.6	14.13	2.96	5.13193	7.91314	1.81244	12.7201	11.1652	89.1337	1.3119	4.35805	0.053719	8.06463	11.264	176	0.899326	2702.06	4.16867	0.263698	0.00668653	45.9035	0.337175	2.22112	7.3784	5.35942	0.969016	1.13007	0.0017441	698.123	0.00169557	675.017	0.00194715	794.96	9.06157	155.566	0.959353	0.0309475	0.446688	0.100152	0.674944	5.77083	0.00184222	677.031
N40	LUAD	male	yes	no	59	8.38	0.6	13.91	3.67	2.61375	4.02593	0.6139	6.50505	5.20482	91.9844	0.904698	3.00534	0.148318	4.1903	22.848	357	0.606802	6417.06	3.56051	0.501182	0.0277751	4.68482	0.393706	1.68824	5.60821	1.63512	0.897563	1.51629	0.00601883	182.6	0.00545171	162.976	0.00887162	281.17	44.8896	239.205	0.868563	0.0197372	0.0582469	0.279926	0.504795	196.741	0.00710747	168.414
N41	LUSC	male	yes	no	47	1.52	0.6	13.12	1.78	7.86179	11.465	2.76313	19.6392	17.8874	441.725	1.46316	4.8605	0.0397071	11.6227	38.528	602	0.710242	7767.16	4.96037	0.241201	0.00263286	62.1014	0.613659	2.65109	8.80672	6.25942	0.969538	1.12842	0.000838638	1463.77	0.000811516	1420.65	0.000953165	1644.5	22.83	533.416	0.960005	0.0115364	0.410216	0.111742	0.716217	5.28324	0.000836562	1455.3
N42	LUAD	female	no	yes	61	6.38	0.9	10.64	2.23	2.03814	3.08493	0.701451	5.06574	3.72924	15.9923	0.930347	3.09055	0.131535	3.23688	5.184	81	0.832238	1740.52	2.97841	0.419948	0.0268644	8.34945	0.246704	1.63492	5.43107	2.29464	0.939138	1.28565	0.0107141	112.571	0.010088	105.716	0.0136986	144.01	9.73414	63.7905	0.920228	0.0677876	0.141576	0.192603	0.414937	30.7143	0.0107377	120.905
N43	LUSC	male	yes	no	67	2.33	1.5	11.28	3.66	2.4588	3.52615	0.659961	5.54454	4.49482	21.439	0.893198	2.96714	0.149695	3.67763	6.08	95	0.827453	1946.9	3.12291	0.434208	0.0276412	6.55462	0.339984	1.62951	5.41312	2.05506	0.937425	1.28506	0.00787046	143.243	0.00736858	134.534	0.0101376	183.08	13.0665	74.4118	0.919028	0.0574356	0.102918	0.167819	0.320074	42.95	0.00793478	154.2
N44	LUAD	female	no	no	40	4.23	3.4	13.57	8.65	3.65257	5.27864	1.32492	8.95415	6.84794	24.6618	1.12217	3.72777	0.0898855	5.41524	4.672	73	0.926828	1458.21	3.20393	0.282032	0.0165441	31.6711	0.212827	1.82132	6.05031	4.57461	0.966534	1.13386	0.00389925	319.192	0.00376981	309.197	0.004417	359.173	6.21047	64.1301	0.95785	0.0516466	0.404565	0.106563	0.652368	5.35897	0.00383545	340.179
N45	LUAD	male	no	no	73	2.74	1.7	15.69	3.59	4.79958	7.1775	1.74472	11.769	9.42975	41.3424	1.24928	4.15003	0.0649383	7.34375	5.76	90	0.915557	1697.25	3.39372	0.230786	0.0120481	57.2798	0.18567	1.95183	6.48383	6.14356	0.979439	1.08224	0.00211336	584.743	0.00206666	573.335	0.00230017	630.374	5.65178	83.0116	0.973504	0.0413948	0.618636	0.0979187	0.743056	2.67742	0.0020425	601.645
N46	LUAD	male	no	no	36	279.6	0.7	10.71	3.51	2.87521	4.50608	0.915058	7.02938	5.49339	37.4906	1.03399	3.43483	0.107219	4.66346	8.32	130	0.824291	2408.9	3.45386	0.370016	0.0181884	14.4473	0.175265	1.83903	6.10911	3.00038	0.942635	1.27069	0.00506812	231.008	0.00480152	217.474	0.00633148	294.391	12.496	103.769	0.923669	0.0383395	0.203355	0.167033	0.636133	14.2963	0.00527979	232.722
N47	LUSC	male	yes	no	61	3.81	2.6	17.89	3.16	3.1107	4.66464	0.837586	7.65617	6.40689	329.585	1.01919	3.38567	0.111452	4.82309	70.656	1104	0.452777	18254.3	3.87064	0.411616	0.0130771	9.86245	0.350752	2.00553	6.66224	2.43908	0.929575	1.32593	0.00459039	244.919	0.00428255	227.232	0.00601114	326.641	110.976	834.894	0.908305	0.00570924	0.098649	0.767521	0.479555	59.2248	0.00495702	240.876
N48	LUSC	female	no	no	60	1.4	1.2	12.01	2.43	6.12814	8.99448	2.04387	15.3002	13.2167	212.414	1.35311	4.49494	0.050007	9.14295	23.616	369	0.711447	5595.16	4.22079	0.257645	0.00422115	51.7938	0.416393	2.43768	8.09779	5.72873	0.966788	1.14436	0.00134778	893.808	0.00130812	860.591	0.0015189	1038.82	17.7025	323.784	0.956223	0.013767	0.37913	0.122432	0.699504	6.03415	0.00140491	856.517
N49	LUSC	male	yes	yes	54	1.17	3.6	22.47	13.23	4.65758	6.41571	1.41172	11.6387	10.2198	751.408	1.18044	3.92135	0.0802269	6.57531	117.12	1830	0.435845	26560.7	4.40952	0.356556	0.00659984	17.7805	0.605779	2.32081	7.70956	3.27093	0.942754	1.26229	0.00253741	463.708	0.00239162	437.325	0.00321085	582.97	134.76	1457.12	0.924422	0.00348526	0.147003	0.635443	0.554379	38.1046	0.00251188	476.047
N50	LUAD	male	no	no	40	63.44	0.4	24.24	10.18	2.29909	3.88372	0.605731	5.69261	4.78232	39.2721	0.873322	2.90111	0.161112	4.04272	10.112	158	0.770574	2934.68	3.44569	0.466729	0.0295747	5.42692	0.351958	1.63397	5.42793	1.83807	0.91161	1.41578	0.00642815	171.394	0.00587017	156.234	0.00907162	241.902	22.3893	112.977	0.889484	0.0370602	0.0721447	0.172716	0.408614	91.4074	0.00695063	173.148
N51	LUSC	male	yes	no	42	1.66	1.8	14.75	5.3	3.07157	4.87687	1.08732	7.5344	6.78479	64.6088	1.12153	3.72565	0.0856729	5.03623	13.248	207	0.791961	3418.85	3.87498	0.36977	0.0107264	12.8567	0.510774	2.03979	6.77605	2.88929	0.94042	1.25913	0.0044276	271.35	0.00417272	254.501	0.00555418	343.545	16.429	163.839	0.92382	0.0312102	0.186747	0.209015	0.551348	23.4844	0.00453383	263.625
N52	LUSC	male	yes	no	64	5.68	0.9	8.69	6.32	4.8714	7.47574	1.71421	11.768	9.35567	44.0171	1.20754	4.01136	0.0699433	7.63247	5.888	92	0.84189	1873.01	3.1436	0.255075	0.0135011	53.8216	0.203375	1.91277	6.35407	5.83417	0.973169	1.12187	0.00192275	624.186	0.0018771	605.121	0.00214039	706.53	6.20764	82.8428	0.964047	0.0434637	0.687332	0.0889522	0.683556	3.85455	0.00199948	600.491
N53	LUSC	male	yes	yes	76	4.86	1.3	12.36	5.97	14.2238	21.4709	5.31032	35.4462	29.7109	328.419	0.733881	2.4379	0.013165	7.91841	15.296	239	0.766486	3887.75	3.93441	0.573716	0.244777	53.4856	0.18283	1.23062	4.08803	4.4663	0.790799	3.40687	0.000317318	3331.8	0.000267225	2454.46	0.000889303	13474.7	19.5425	93.9401	0.665272	0.00484631	1.11049	0.155226	0.887472	166.071	0.000352879	2941.22
N54	LUSC	male	yes	yes	54	2.15	0.5	8.98	9.81	3.97001	6.08889	1.41706	9.89878	8.09336	45.2039	1.18773	3.94556	0.0738704	6.23653	7.424	116	0.887319	2074.1	3.57938	0.28062	0.0117752	33.351	0.237023	1.98665	6.59951	4.67806	0.962228	1.15422	0.00291214	417.196	0.00281142	400.538	0.00331934	486.116	8.0872	100.254	0.952255	0.0386241	0.33109	0.0904121	0.635004	6.93103	0.00301998	420.224
N56	LUAD	female	no	no	57	1.37	0.6	10.55	5.26	3.45576	5.15493	1.13434	8.60574	7.46815	226.322	1.12028	3.72149	0.0831499	5.31706	43.904	686	0.783911	7677.5	5.71853	0.373555	0.00825044	14.4573	0.448956	2.16804	7.20208	2.96197	0.932154	1.32352	0.0039406	302.991	0.00367939	282.523	0.00519203	400.254	51.642	523.359	0.91007	0.00927223	0.190632	0.615859	0.497452	77.8354	0.00404296	304.481
N57	LUAD	female	no	no	71	4.04	0.8	10.56	3.62	1.28143	1.87699	0.400329	3.16378	2.26781	8.64919	0.660743	2.19494	0.239583	2.03559	4.608	72	0.838888	1596.33	2.88663	0.556953	0.0613844	3.05042	0.243328	1.27315	4.22931	1.31092	0.877183	1.61943	0.0264763	44.2679	0.0233977	38.7813	0.0422056	71.317	14.5792	45.3193	0.849359	0.0758465	0.105158	0.525629	0.352513	114.444	0.0241812	54.6667
N58	LUSC	male	yes	no	62	2.65	5.8	12.37	5.01	3.32583	5.09481	1.28587	8.30188	7.09892	38.476	1.14208	3.79391	0.0807239	5.241	7.552	118	0.913318	2038.15	3.70532	0.310142	0.011839	25.197	0.330136	1.97393	6.55726	4.05445	0.955111	1.18269	0.00421142	297.142	0.00403137	282.624	0.00493873	356.598	9.0584	99.3039	0.943937	0.0387253	0.38514	0.22468	0.532662	7.20755	0.00430626	284.377
N59	LUSC	male	yes	no	74	1.37	11	11.49	2.98	3.79294	5.89278	1.38455	9.47639	8.01655	81.8389	1.18566	3.93867	0.0702712	6.04983	13.888	217	0.790544	3534.42	3.92936	0.294189	0.0082646	28.4857	0.293158	2.14565	7.12771	4.29927	0.9637	1.15022	0.00311391	392.388	0.00301199	376.645	0.00353617	457.212	14.563	188.403	0.953563	0.0227846	0.375549	0.258313	0.636135	6.56757	0.00336658	361.883
N62	LUAD	male	no	yes	52	870	2.9	25.63	157.4	3.69265	5.48166	1.44123	9.21951	7.87501	47.0107	1.17268	3.89557	0.077857	5.64132	8.576	134	0.833317	2431.44	3.52712	0.289934	0.0103529	31.7725	0.336117	2.03395	6.75663	4.52188	0.963112	1.15033	0.00366312	346.75	0.00353556	333.382	0.00417965	401.45	9.94048	115.896	0.952928	0.0322248	0.4089	0.194258	0.555639	6.52308	0.00384827	330.8
N63	LUSC	female	no	no	75	3.56	6.2	14.73	4.78	4.33447	6.79472	1.46914	10.8301	9.34502	395.725	1.25515	4.16953	0.0601159	6.95467	58.24	910	0.846787	8580.73	6.7873	0.321987	0.00500361	23.9838	0.420892	2.39009	7.9397	3.84496	0.945802	1.2432	0.00233433	515.573	0.00221812	486.179	0.00285284	647.761	50.443	733.333	0.92891	0.00799371	0.243204	0.403229	0.619787	23.3663	0.0025054	497.779
N64	LUAD	female	no	no	72	3.19	1.1	23.96	2.56	2.47531	4.31173	0.715058	6.08606	5.36344	153.704	0.966601	3.21098	0.125734	4.46813	35.648	557	0.62984	8316.56	4.28639	0.485856	0.0228453	5.3792	0.421997	1.78787	5.93919	1.75987	0.897456	1.5244	0.00543845	207.576	0.00494695	184.684	0.00793171	324.672	58.6626	370.497	0.865903	0.0152172	0.0810328	0.382497	0.556382	273.925	0.00686894	181.763
N65	LUSC	male	no	no	74	7.86	4.6	5.68	12.02	3.7905	5.49751	1.39742	8.88562	7.06401	23.2215	1.09197	3.62744	0.0955005	5.66288	4.224	66	0.953256	1325.63	3.1864	0.272173	0.0184566	38.3309	0.161351	1.76862	5.87522	5.04169	0.966623	1.13351	0.00357987	348.613	0.00346123	337.031	0.0040544	394.943	6.01052	58.0281	0.958042	0.0434964	0.59099	0.123403	0.592978	4.61111	0.00364398	348.278
N67	LUSC	male	yes	no	56	3.65	0.5	33.16	2.59	4.38848	7.30454	1.54085	10.8221	9.93532	112.198	1.26951	4.21723	0.0586111	7.46224	15.36	240	0.862127	3466.09	4.4315	0.315316	0.00722243	22.5578	0.525452	2.20955	7.33998	3.8316	0.955504	1.20636	0.00201486	591.625	0.00193034	563.518	0.00239993	723.958	13.295	201.284	0.940385	0.0354618	0.261892	0.105993	0.545634	13.8222	0.00215824	548.9
N68	LUSC	female	no	no	53	1.18	0.8	31.93	3.45	4.43193	6.62716	1.60924	10.9125	9.2126	56.4104	1.2262	4.07333	0.0687998	6.76927	8.512	133	0.849248	2373.94	3.58559	0.266112	0.00962025	38.8776	0.328104	2.06221	6.85052	5.02402	0.972203	1.11382	0.00246233	494.864	0.00239532	480.894	0.00273848	551.597	8.79712	119.287	0.964141	0.0347305	0.391134	0.110309	0.689485	4.67949	0.00246559	496.692
N69	LUSC	male	yes	yes	49	1.96	1.2	8.54	4.43	6.69107	10.1662	2.58577	16.7253	14.5758	97.5957	1.41374	4.69635	0.0448889	10.3354	9.6	150	0.803476	2718.68	3.53112	0.210967	0.00684273	96.1292	0.36069	2.191	7.27834	7.79417	0.978671	1.08772	0.00108723	1157.32	0.00106692	1128.37	0.0011708	1275.62	6.56738	138.026	0.972308	0.0275262	0.719747	0.0598028	0.754257	2.69231	0.00112702	1112.6
N70	LUAD	male	yes	no	68	5.12	0.9	17.95	7.96	3.21873	5.10393	1.04657	8.03473	6.5855	196.644	1.12018	3.72114	0.0818976	5.25799	38.528	602	0.75391	7317.27	5.26535	0.351336	0.00845061	15.8065	0.280561	2.15748	7.16699	3.17179	0.94438	1.25862	0.00403455	293.2	0.00383299	275.838	0.00497253	373.508	45.3207	482.561	0.926016	0.0107197	0.208385	0.549035	0.566505	30.0309	0.00444554	279.84
N71	LUAD	female	yes	no	59	25.48	0.5	13.62	4.88	8.2053	12.5764	2.99703	20.4967	17.7371	440.276	1.51591	5.03574	0.0330872	12.6948	35.008	547	0.845299	6122.35	5.71806	0.221782	0.00239547	90.7556	0.520593	2.68489	8.91901	7.33888	0.975543	1.10466	0.0007048	1751.47	0.00068813	1707.94	0.000776249	1936.98	17.4757	496.15	0.967374	0.0114657	0.607824	0.117343	0.749249	3.97399	0.000724897	1711.82
N73	LUAD	female	no	no	72	33.8	0.8	77.16	3.42	4.09096	6.38675	1.69057	10.1418	8.83617	54.364	1.23556	4.10445	0.0647295	6.5437	8.512	133	0.916855	2198.9	3.87103	0.257784	0.00881197	43.2383	0.307134	2.09422	6.95685	5.3611	0.97018	1.12215	0.00274564	468.038	0.00265854	454.376	0.00309945	524.208	8.24129	118.435	0.961828	0.0310933	0.548451	0.178153	0.646933	4.38158	0.00273685	459.079
N75	LUSC	male	yes	no	56	1.91	1	9.47	1.34	5.36943	7.73155	1.98778	13.4032	11.2829	71.254	1.27541	4.23681	0.0643326	7.87109	9.216	144	0.893264	2379.76	3.87266	0.244131	0.00780161	56.9682	0.37191	2.15025	7.14297	6.07051	0.971463	1.11657	0.00184739	677.789	0.00179164	660.465	0.0020771	747.96	8.88471	128.695	0.963141	0.0262275	0.51604	0.0976873	0.689491	4.96296	0.00174162	736.42
N76	LUSC	female	yes	no	74	20.9	26.9	21.52	20.74	9.3039	14.0213	2.90431	23.2557	20.0475	309.591	1.42497	4.73363	0.0340853	13.3089	22.08	345	0.887218	4289.96	5.1469	0.237646	0.00385752	88.9202	0.404327	2.49405	8.28504	7.21454	0.96476	1.163	0.000555486	2091.66	0.00054048	1994.95	0.00062415	2544.64	11.6388	299.488	0.951616	0.0166812	0.729005	0.0717751	0.770726	6.11443	0.000598472	1949.44
N77	LUAD	male	no	no	43	3.52	1.4	21.54	3.24	7.87034	11.8286	3.03621	19.6612	17.0916	247.548	1.4854	4.93439	0.0373425	11.9839	20.928	327	0.786949	4666.84	4.48441	0.206699	0.00337107	98.5182	0.4918	2.5182	8.36528	7.95636	0.974212	1.10644	0.000809083	1563.13	0.000788359	1521.6	0.000895293	1733.87	11.796	295.283	0.966361	0.0162317	0.669454	0.085268	0.713639	3.52174	0.000813789	1536.4
N78	LUSC	male	yes	yes	75	6.36	2.6	6.86	15.73	3.96787	6.56592	1.21067	9.69641	8.5334	93.2885	1.18428	3.93408	0.0753591	6.72016	14.208	222	0.747337	3795.97	3.74291	0.356974	0.0102402	15.6972	0.447501	2.07864	6.90508	3.15085	0.94561	1.2443	0.00242075	474.608	0.0023058	446.387	0.00294552	598.974	15.2598	178.883	0.928621	0.0343089	0.165572	0.0833671	0.623906	20.7619	0.00277035	430.774
N79	LUSC	male	yes	no	65	29.91	0.5	14.26	5.33	3.1431	5.08157	1.2256	7.8519	6.59592	29.5951	1.12838	3.74841	0.0793382	5.26099	5.824	91	0.867738	1804.03	3.22833	0.322227	0.0159148	20.6114	0.379209	1.84438	6.1269	3.6803	0.958395	1.16642	0.0041682	296.45	0.00401225	282.106	0.00479202	353.824	6.902	77.6345	0.948436	0.0704483	0.316699	0.126989	0.479944	6.30952	0.00432265	281.881
N81	LUSC	male	yes	no	68	6.7	1.4	11.64	3.57	3.35532	5.26597	1.27391	8.19839	7.25686	61.338	1.16923	3.8841	0.0745079	5.42239	11.648	182	0.88464	2809	4.14667	0.316188	0.00950618	21.4806	0.374144	2.08386	6.92242	3.78292	0.955291	1.20432	0.00394734	315.775	0.0037931	300.041	0.00464621	387.959	12.7876	152.651	0.940828	0.0305674	0.300321	0.223333	0.519736	11.1944	0.00455685	273.528
N82	LUAD	male	yes	no	61	603.2	0.5	10.93	2.51	5.535	8.15144	1.87632	13.7261	10.6828	47.474	1.28418	4.26597	0.0573602	8.32074	5.824	91	0.934057	1675.94	3.47507	0.244997	0.0116911	54.9677	0.28642	1.9628	6.52028	5.92257	0.973254	1.11101	0.00162595	744.364	0.00158579	724.1	0.00179134	828.804	5.02167	81.9821	0.965342	0.0528273	0.546232	0.0537169	0.704201	4.69811	0.00170647	734.094
N83	LUAD	male	no	yes	34	2.5	0.9	12.83	3.54	2.30556	3.75235	0.65924	5.20964	4.55687	36.7431	0.91743	3.04764	0.133667	3.89706	9.792	153	0.840547	2633.32	3.7185	0.452946	0.0243771	5.75604	0.326855	1.69246	5.62223	1.90833	0.920304	1.36869	0.00712673	158.153	0.00663215	144.187	0.00941223	222.306	18.1749	112.166	0.898441	0.0456879	0.121855	0.259035	0.513365	65.1212	0.00878139	133.424
N85	LUAD	female	no	no	71	241.4	0.5	16.6	23.24	3.70306	5.23716	0.935569	9.25636	7.73187	463.217	1.06246	3.5294	0.0999904	5.39526	88.448	1382	0.648445	14804.8	5.97427	0.422684	0.0119773	9.70765	0.469445	2.0536	6.82192	2.3792	0.914159	1.44786	0.00366741	306.405	0.00336779	279.5	0.00523095	446.107	120.767	978.119	0.884337	0.00548668	0.0913028	0.627129	0.578811	265.918	0.00409793	293.475
N86	LUAD	female	no	no	70	97.05	0.6	12.43	9.36	1.94126	3.2876	0.727979	4.85316	4.25716	26.5112	0.945013	3.13927	0.119552	3.44494	8.064	126	0.894845	2173.22	3.71063	0.424377	0.0222557	7.27141	0.312283	1.71614	5.70089	2.17469	0.926914	1.32684	0.00961631	125.109	0.00901815	114.478	0.0122827	172.471	13.7665	95.0738	0.907814	0.0456685	0.182457	0.405618	0.504267	32.1818	0.0115575	104.576
N87	LUSC	female	no	no	64	15.67	0.5	11.47	3.24	2.57587	3.71134	0.744383	5.93194	4.54493	23.04	0.929953	3.08924	0.133808	3.85954	6.208	97	0.782851	2086.6	2.97517	0.422424	0.0257653	9.19154	0.241863	1.66991	5.54732	2.34136	0.936173	1.28339	0.00726153	157.897	0.0068227	147.636	0.00919877	203.396	11.866	75.6053	0.918319	0.0545611	0.162976	0.198064	0.314627	22.8214	0.00751334	160.5
N88	LUAD	male	no	no	46	1.7	0.8	30.49	6.51	5.02327	7.62361	1.77702	12.5395	10.42	319.094	1.29758	4.31045	0.0556257	7.78431	41.856	654	0.606524	9611.88	4.35461	0.273444	0.00392468	41.2241	0.368232	2.47804	8.23187	5.09854	0.964172	1.15271	0.00187415	652.132	0.00180914	628.001	0.00215197	754.292	34.6709	567.48	0.95307	0.00793731	0.40301	0.428025	0.637328	7.87382	0.00190038	646.637
N89	LUAD	male	no	no	58	3.52	1.6	113	2.04	5.35517	7.8584	1.59477	13.3824	10.9657	218.778	1.26508	4.20252	0.058951	8.01437	27.84	435	0.869354	5109.76	5.4484	0.313553	0.00542943	26.3174	0.473864	2.34599	7.7932	4.03357	0.951275	1.21732	0.00171456	681.608	0.00163639	646.758	0.00206203	836.863	23.9574	358.603	0.935809	0.0156137	0.264759	0.178116	0.569968	16.0182	0.0017966	657.994
N90	LUSC	male	no	no	72	3.04	1.9	12.76	4.52	5.3336	7.86302	2.01231	13.2816	11.8538	193.745	1.30103	4.32193	0.0589847	8.01705	24.64	385	0.72219	5670.13	4.34558	0.260536	0.00479987	50.4076	0.435067	2.39869	7.96829	5.62628	0.964673	1.15432	0.00178532	702.8	0.00171729	680.227	0.00208429	800.756	21.4316	335.009	0.953447	0.0119969	0.454229	0.206598	0.60201	6.81579	0.0016985	747.521
N92	LUAD	male	no	yes	57	129.3	0.9	10.42	2.52	2.8968	3.97399	0.717463	7.22963	5.87063	177.272	0.93116	3.09325	0.133153	4.12303	44.608	697	0.498927	12191.5	3.65895	0.488712	0.0220797	5.14677	0.530949	1.78754	5.93807	1.72768	0.902569	1.49069	0.00627021	179.368	0.00567837	161.758	0.00927149	267.1	79.9629	474.207	0.873524	0.0102936	0.0674225	0.535712	0.499515	248.171	0.00652764	182.856
N93	LUAD	female	no	no	68	31.25	0.8	9.51	2.19	2.67096	4.33141	0.778911	5.83016	4.88108	19.1275	0.971368	3.22682	0.119513	4.49275	4.416	69	0.828218	1571.66	2.80977	0.39989	0.0290522	9.98719	0.147233	1.60333	5.32614	2.50844	0.940703	1.24919	0.00542678	210.766	0.00515551	196.692	0.00655389	270.534	7.53348	55.3435	0.927536	0.091074	0.190888	0.0995305	0.59265	11.6207	0.00619255	185.172
N94	LUSC	male	no	no	61	1.94	9	15.48	11.51	6.13725	9.2694	1.93746	15.3321	13.4671	581.97	1.36763	4.54316	0.046441	9.43075	62.784	981	0.748561	10205.2	6.15214	0.275454	0.00309972	41.3421	0.44401	2.59087	8.60669	5.06152	0.959147	1.17756	0.00124995	946.236	0.00120226	905.329	0.00145618	1124.04	43.05	834.051	0.946287	0.00701725	0.321293	0.26652	0.67475	10.7944	0.00132311	903.084
N95	LUAD	female	no	no	67	7.62	0.7	16.29	3.72	2.94107	3.88707	0.478624	5.04509	4.61757	30.3502	0.792128	2.63139	0.182209	4.0292	7.808	122	0.750789	2535.09	3.07997	0.518301	0.0388643	3.02714	0.390042	1.4847	4.93206	1.39442	0.906878	1.43537	0.00634321	167.255	0.00580224	150.554	0.0088733	245.152	19.4758	84.6485	0.881463	0.0535888	0.0808823	0.246866	0.424001	94	0.00733705	152.35
N96	LUAD	female	no	no	69	115.8	0.3	11.89	5.5	2.35338	3.33628	0.744969	5.24202	4.1712	18.1494	0.921078	3.05975	0.134948	3.48897	5.44	85	0.913058	1638.27	3.32058	0.400734	0.023755	9.80836	0.244618	1.68411	5.59451	2.50611	0.936207	1.25967	0.00908328	129.953	0.00852221	121.395	0.0113588	164.837	10.5858	66.2437	0.921267	0.0551174	0.210653	0.310544	0.341047	22.9545	0.00933747	128.227
N97	LUSC	male	yes	no	79	1.44	0.9	9.37	3.53	7.28317	11.1467	2.9818	18.1388	15.8111	112.716	1.44758	4.80875	0.0413395	11.2975	10.112	158	0.873875	2587.77	3.90761	0.184544	0.0061064	124.627	0.361397	2.24246	7.44928	9.08446	0.98296	1.07044	0.000931906	1388.98	0.00091889	1358.11	0.00098475	1519.1	6.40408	147.752	0.977605	0.0243188	0.8852	0.053449	0.861267	2.2439	0.000953027	1330.44
N100	LUAD	female	no	no	58	56.05	0.3	15.66	4.95	4.94203	7.54148	1.70824	11.9689	10.5771	140.935	1.27746	4.24363	0.0591809	7.68408	18.688	292	0.865499	3934.83	4.74938	0.284839	0.00580811	32.5235	0.453067	2.30105	7.64392	4.61117	0.961532	1.16651	0.0019078	632.465	0.00183877	606.786	0.00220439	743.714	16.3899	250.681	0.94942	0.0198681	0.310744	0.13664	0.599615	9.90909	0.00200919	607.152
N101	LUSC	male	no	yes	55	2.24	0.8	12.95	5.08	4.98169	7.33572	1.91006	12.43	9.59967	44.6012	1.25765	4.17781	0.0641551	7.48355	6.08	95	0.819229	1966.44	3.09188	0.236707	0.0121459	63.411	0.246067	1.9456	6.46313	6.38762	0.973965	1.10798	0.00206812	611.701	0.00201422	596.335	0.00229433	674.553	5.85403	85.7034	0.965992	0.040017	0.608116	0.0736258	0.660809	3.875	0.00208052	619.589
N102	LUSC	male	no	no	63	2.6	2.8	13.77	4.93	6.3638	8.88034	2.15505	15.9095	12.7565	179.596	1.32046	4.38647	0.0578233	9.03975	20.224	316	0.709089	5062.46	3.9949	0.270961	0.0052561	53.3616	0.492824	2.36245	7.84787	5.57392	0.965571	1.15028	0.00137728	886.506	0.00132743	857.261	0.001599	1010.72	17.2052	275.596	0.954236	0.0151733	0.444762	0.12642	0.685711	7.10588	0.00132348	919.847
N103	LUSC	male	yes	no	56	37.08	7.6	40.62	17.11	5.12266	7.53614	1.72828	12.7976	11.5105	270.577	1.28283	4.26148	0.0603042	7.69051	35.904	561	0.815823	6451.34	5.56535	0.32205	0.00534912	27.4933	0.569728	2.3855	7.92447	4.01845	0.947669	1.24513	0.00188616	636.577	0.00179012	603.023	0.00234413	790.052	31.1661	454.792	0.929659	0.0122845	0.262579	0.206491	0.576123	21.6603	0.0019288	638.134
N105	LUSC	male	no	no	64	5.53	1.9	13.93	2.47	10.263	16.266	4.07977	25.553	22.8544	320.635	1.22537	4.0706	0.0220421	11.4468	19.712	308	0.866086	4074.52	4.83787	0.285868	0.026158	143.097	0.351204	2.16956	7.20711	8.98085	0.921638	1.54742	0.000469409	2565.75	0.000447467	2259.07	0.000612968	4777.32	12.3054	221.179	0.876623	0.00689819	1.56572	0.107841	0.82039	28.4396	0.000502106	2330.12
N106	LUSC	male	no	yes	56	4.14	1	10.97	5.01	6.15072	9.5602	2.36287	15.32	12.5833	116.252	1.39262	4.62617	0.0457064	9.71053	12.16	190	0.827919	3088.77	3.93684	0.203356	0.00569238	86.3507	0.252706	2.28451	7.58898	7.51291	0.983073	1.06958	0.001232	1021.27	0.00121219	1002.74	0.00131247	1098.24	8.47729	177.691	0.977733	0.0215982	0.684283	0.0825919	0.802346	2.41727	0.00124973	997.691
N107	LUSC	male	yes	no	65	4.44	1.2	9.52	3.41	3.67286	5.68753	0.901795	8.18743	7.07792	68.7963	1.04591	3.47443	0.109543	5.85483	12.096	189	0.825245	3087.9	3.91723	0.395388	0.015908	11.886	0.274106	1.90376	6.32415	2.68904	0.93102	1.33078	0.00308513	358.61	0.00288775	333.075	0.0040382	479.841	18.3014	143.811	0.908832	0.03183	0.13065	0.114616	0.568404	31.5085	0.00339996	343.288
N108	LUAD	female	no	no	58	406.3	1.2	15.7	2.09	3.72178	5.35455	1.35406	9.26268	7.50757	35.9826	1.12677	3.74304	0.0926077	5.5	6.72	105	0.887762	1939.85	3.46419	0.287238	0.0133895	32.6241	0.240507	1.92938	6.40927	4.534	0.968767	1.13912	0.00375319	329.898	0.00363017	320.531	0.00429252	372.387	9.19542	92.8483	0.958242	0.0338981	0.37917	0.137253	0.691874	5.25862	0.00364284	346
N109	LUSC	male	yes	no	69	3.03	2.3	8.93	2.15	10.5082	15.1663	3.13354	26.2572	20.5749	329.049	1.34264	4.46015	0.0325093	13.3186	21.696	339	0.852284	4413.87	4.91542	0.240108	0.00507226	105.434	0.314352	2.4578	8.16463	7.84825	0.952986	1.2182	0.000476839	2384.33	0.000459987	2234.92	0.000552234	3100.73	12.2917	280.955	0.936692	0.0120598	0.987118	0.0982439	0.740676	6.70984	0.000513817	2191.29
N110	LUSC	male	yes	no	54	12.65	26.2	19.54	26.98	5.37781	9.57552	1.75102	13.0979	11.8932	225.523	1.32705	4.40836	0.0527971	9.73166	23.552	368	0.820001	4845.68	4.86041	0.303766	0.00560116	31.3896	0.426384	2.34107	7.77687	4.34745	0.956153	1.19295	0.00116995	994.404	0.00112636	945.884	0.00135949	1209.19	18.0062	309.086	0.942308	0.0218348	0.303674	0.0807205	0.659801	14.0732	0.0013304	895.683
N111	LUAD	female	no	no	59	5.83	0.5	13.58	4.77	6.44385	10.0011	2.50472	16.0789	14.3033	170.899	1.42961	4.74907	0.0408057	10.1627	17.088	267	0.904143	3548.47	4.8156	0.224536	0.00418242	71.9604	0.435609	2.42391	8.05207	6.81304	0.974843	1.10194	0.00112999	1117.78	0.00110382	1086.31	0.00123691	1244.46	10.5723	241.722	0.967445	0.0207201	0.601265	0.104867	0.722471	3.99398	0.00117483	1055.67
N112	LUAD	female	no	yes	63	6.72	1	13.61	2.58	2.27491	3.37853	0.753664	5.64931	4.4733	23.1361	0.942031	3.12936	0.13023	3.53388	6.848	107	0.8359	2086.28	3.2824	0.404482	0.0213522	9.90984	0.234534	1.73906	5.77702	2.49042	0.936815	1.29615	0.00888975	133.739	0.00835085	125.245	0.0113896	173.582	12.6572	83.4655	0.917326	0.0444696	0.185543	0.298974	0.433527	37.4231	0.00974122	133.038
N113	LUAD	male	yes	no	79	31.01	1.2	22.15	5.9	9.296	13.8135	3.07169	23.2201	20.9588	757.645	1.47142	4.88795	0.0311199	13.3033	54.848	857	0.686329	10171.7	5.39223	0.252915	0.00226406	71.8394	0.604667	2.74449	9.11701	6.48459	0.960807	1.18242	0.000582264	2048.12	0.000564268	1943.58	0.000663344	2550.14	26.3275	732.176	0.946414	0.00830956	0.62794	0.224966	0.724195	7.67527	0.000627919	1863.52
N114	LUAD	male	yes	no	64	1.91	1.3	7.71	2.42	3.86275	5.68416	1.06237	9.55786	7.5829	75.6675	1.0963	3.64183	0.0919471	5.83684	13.312	208	0.790817	3434.82	3.8756	0.364974	0.0131238	16.1609	0.334524	1.98327	6.58828	3.13047	0.939551	1.27879	0.00317487	358.856	0.00299931	335.787	0.00397929	464.888	17.5213	164.135	0.921228	0.0269735	0.165239	0.126726	0.627205	22.0548	0.00334743	353.26
N115	LUAD	male	no	no	76	2.72	2.3	19.31	6.96	6.51533	9.87469	2.2753	16.2692	13.8814	182.642	1.41416	4.69775	0.0423726	10.026	18.496	289	0.81517	4149.1	4.45783	0.22691	0.00414115	68.1618	0.378849	2.43277	8.08149	6.63305	0.973085	1.11258	0.00112627	1080.45	0.00109754	1049.9	0.00124591	1208.11	11.8597	260.045	0.964866	0.01934	0.497439	0.0991031	0.721953	3.80447	0.00115293	1062.24
N116	LUAD	female	no	no	53	22.75	0.6	11.46	5.26	4.27455	6.46194	1.50557	10.4869	9.0689	98.4283	1.20979	4.01885	0.0718523	6.61765	15.232	238	0.824566	3603.82	4.22663	0.289758	0.00768465	31.0961	0.381959	2.19046	7.27656	4.46026	0.9648	1.15293	0.00257477	470.237	0.00249102	452.089	0.00294836	547.024	16.3256	207.064	0.953458	0.019689	0.324244	0.175442	0.639189	6.09756	0.00264739	450.992
N120	LUAD	male	no	no	59	2.06	0.9	7.18	2.93	3.96838	6.44091	1.28198	9.91614	9.22289	575.457	1.21137	4.02408	0.0663121	6.59518	89.344	1396	0.793953	12173.1	7.33949	0.374543	0.00665118	14.9427	0.506893	2.28063	7.57609	2.97852	0.929159	1.35239	0.00256839	457.83	0.00241162	421.955	0.00335422	634.762	83.1164	1051.88	0.904893	0.00654184	0.170286	0.535626	0.607258	80.2111	0.00305884	400.069
N121	LUSC	male	yes	no	58	3.11	0.4	14.39	2.72	8.72315	12.7103	3.06493	21.781	18.597	194.417	1.41435	4.69838	0.0384972	12.1679	15.296	239	0.85406	3489.11	4.38393	0.204597	0.00450602	107.449	0.465006	2.39268	7.9483	8.29835	0.972864	1.11252	0.000689024	1766.52	0.000673263	1704.36	0.000755128	2020.28	9.14187	214.906	0.964918	0.0203849	0.773132	0.0540235	0.77739	3.36025	0.000712116	1692.5
N122	LUAD	female	no	no	65	771.5	0.5	33.3	37.02	5.86196	9.16163	2.17173	14.6106	12.9618	221.052	1.39715	4.64124	0.042968	9.31781	24.128	377	0.879439	4591.55	5.25487	0.25697	0.00372133	46.986	0.493649	2.48703	8.26173	5.47226	0.966629	1.14223	0.00132852	933.351	0.00128883	898.772	0.00149975	1078.6	15.572	330.568	0.956335	0.01748	0.446599	0.177525	0.680471	6.4596	0.00144507	851.409
N123	LUAD	male	no	no	85	26.39	1.3	6.66	16.1	3.4632	5.35385	1.11414	8.57431	7.30978	81.2071	1.12925	3.7513	0.0815931	5.52215	15.168	237	0.704682	4205.1	3.60705	0.37054	0.0103071	13.2526	0.491747	2.05722	6.83394	2.88949	0.945642	1.24082	0.00362259	323.939	0.00343639	305.396	0.00445314	405.449	18.0027	191.782	0.929893	0.0304132	0.192919	0.210795	0.454148	13.8395	0.00359131	327.938
N124	LUAD	male	no	no	47	36.62	0.2	20.24	3.38	4.00225	6.55824	1.56771	9.90092	9.11285	81.0073	1.26182	4.19167	0.0579613	6.72927	12.352	193	0.90525	2854.57	4.3271	0.285294	0.00725081	31.0315	0.372213	2.1924	7.28299	4.52081	0.961074	1.16755	0.00256022	484.081	0.00247649	461.624	0.00292533	580.184	10.6676	165.681	0.949382	0.0320109	0.387641	0.171713	0.63331	6.50515	0.00280676	443.247
N125	LUSC	male	no	no	70	1.95	0.7	10.34	1.28	5.50192	8.23792	2.15361	13.4726	10.91	50.6138	1.30513	4.33556	0.0557726	8.40169	6.144	96	0.858875	1888.81	3.25284	0.217782	0.0110175	86.719	0.192407	1.98342	6.58877	7.4634	0.976149	1.0954	0.00163924	769.969	0.00159981	751.638	0.00179694	843.296	5.16517	87.4904	0.969551	0.0384964	0.85807	0.0772677	0.767552	3.15625	0.00163243	766.969
N126	LUSC	male	yes	yes	56	5.45	0.5	13.13	1.35	3.84149	5.25267	1.14034	9.60372	7.97574	251.792	1.09131	3.62525	0.0956166	5.40846	47.936	749	0.596061	10706.2	4.47742	0.372275	0.00937963	15.0788	0.480993	2.15245	7.15028	3.01682	0.936794	1.30051	0.00373028	314.698	0.003489	295.849	0.00489336	402.168	64.8571	582.677	0.916196	0.00782557	0.144623	0.45803	0.555679	48.2812	0.00361275	339.638
N127	LUAD	female	yes	yes	55	214.5	3.2	9.94	13.4	4.32634	6.18066	1.49547	10.6267	8.44614	47.4671	1.18708	3.94338	0.0769444	6.33854	7.67994	120	0.877262	2145.82	3.57902	0.28419	0.011108	32.8516	0.3563	2.00226	6.65138	4.60228	0.967543	1.13899	0.00280874	435.952	0.00271454	422.61	0.0032232	491.581	8.81126	105.779	0.957692	0.0373091	0.348461	0.103447	0.674567	4.86567	0.00277993	446.299
N128	LUAD	male	no	no	63	10.99	0.7	12.61	3.89	2.96673	4.65749	1.05495	7.40118	6.06948	29.808	1.06903	3.55125	0.0934	4.8125	6.4	100	0.839131	1986.59	3.2216	0.343096	0.0171096	16.7071	0.306331	1.82483	6.06197	3.30915	0.953272	1.20587	0.00489039	246.984	0.00467929	234.35	0.00580331	303.53	8.69493	83.335	0.939231	0.0510508	0.272351	0.155414	0.513456	9.77273	0.00500953	238.636
N129	LUAD	female	no	yes	46	2.36	1	8.91	3.71	4.21968	6.61629	1.48376	10.4866	9.06751	90.1933	1.2383	4.11355	0.063237	6.7767	13.632	213	0.87514	3153.4	4.32295	0.293055	0.00735646	28.471	0.376572	2.19821	7.30231	4.30783	0.961017	1.16103	0.00246506	490.394	0.00237864	469.376	0.00282158	577.405	12.8095	182.854	0.950163	0.0283259	0.334166	0.156262	0.645973	6.39815	0.00263192	457.519
N130	LUSC	male	yes	no	67	11.95	4.7	13.25	7.99	3.14741	5.2136	0.9918	7.57365	6.38035	40.3741	1.06641	3.54252	0.0965098	5.37707	7.744	121	0.813418	2327.09	3.32776	0.368266	0.0161672	14.1776	0.336164	1.85718	6.1694	2.98091	0.947794	1.2244	0.00373487	306.022	0.00354507	289.922	0.0045632	374.736	10.8646	98.705	0.933249	0.0495466	0.211043	0.139743	0.391129	20.5278	0.0037723	306.139
N132	LUSC	male	yes	no	52	1.37	0.7	9.24	1.07	5.31742	7.6484	1.7447	11.8429	9.80614	37.6913	1.21745	4.04428	0.0666217	7.82468	4.928	77	0.923251	1516.86	3.24882	0.234975	0.0138391	56.2482	0.192915	1.88423	6.25928	6.13472	0.975429	1.09828	0.00183636	654.567	0.00179728	635.583	0.00199266	730.502	5.00341	70.1221	0.969031	0.0454049	0.753342	0.100537	0.736912	2.82692	0.00192355	611.731
N133	LUAD	male	yes	no	70	16.96	0.9	19.51	12.51	4.75728	6.90874	1.42906	11.8291	9.06044	68.5347	1.17386	3.89949	0.0747138	7.06653	9.92	155	0.851276	2622.74	3.78231	0.302695	0.0107234	30.8444	0.25539	2.03791	6.76978	4.38408	0.958057	1.18706	0.002211	529.097	0.00212839	504.62	0.00257751	638.221	10.8075	131.296	0.944417	0.0295978	0.412257	0.138198	0.724309	9.55128	0.00235116	502.474
N134	LUAD	male	no	no	61	16.76	2.6	16.23	6.53	3.61793	5.03007	0.710274	6.62189	6.0261	47.001	0.955048	3.1726	0.123194	5.18193	9.344	146	0.859687	2495.55	3.74427	0.425574	0.0202488	7.78316	0.287552	1.7604	5.84791	2.20546	0.924818	1.33411	0.0038874	278.494	0.00361769	256.141	0.00507982	378.353	16.1595	109.226	0.90569	0.0428187	0.146893	0.200667	0.509391	41.3514	0.00441069	251.757
N135	LUSC	male	no	no	77	3.68	1.2	14.33	4.33	2.84294	4.41449	0.99114	7.01126	5.38006	20.342	1.03914	3.45193	0.108796	4.57465	4.608	72	0.856138	1564.16	2.94598	0.367351	0.0221294	15.196	0.31385	1.71622	5.70116	3.05816	0.949886	1.20556	0.00530269	224.829	0.00503849	213.946	0.0063949	269.094	7.29813	59.5751	0.938034	0.0718632	0.20998	0.101039	0.432369	13.7692	0.00510191	248.769
N136	LUSC	male	yes	yes	57	4.43	3.7	18.58	6.97	4.61709	7.34066	1.58466	11.5101	10.104	401.681	1.28451	4.26704	0.0555344	7.49817	54.72	855	0.797833	8736.47	6.2634	0.318949	0.00454935	25.8799	0.450716	2.42662	8.06106	3.97213	0.94792	1.23479	0.00202665	596.369	0.0019374	561.455	0.00242407	754.716	44.017	695.104	0.931354	0.00852626	0.270484	0.360631	0.630663	18.6462	0.00230695	530.365
N137	LUAD	male	yes	no	56	536.7	0.3	13.65	10.95	3.11688	4.36133	0.587336	5.8032	4.94816	18.1431	0.862004	2.86352	0.154556	4.50481	4.16	65	0.892621	1401.35	2.96857	0.422058	0.0364831	7.18525	0.123831	1.50797	5.00936	2.16182	0.936813	1.26556	0.00509341	211.324	0.00478515	197.686	0.00639233	268.418	9.23991	51.7665	0.92426	0.0746273	0.1577	0.16262	0.373108	15.0952	0.00547703	202.714
N139	LUSC	male	yes	no	46	17.65	0.4	12.2	6.87	3.50397	5.49358	1.26381	8.64292	7.77312	82.6235	1.17037	3.88789	0.0724491	5.65293	15.04	235	0.888003	3318.19	4.53259	0.35223	0.00879881	15.5793	0.525819	2.12302	7.05254	3.13931	0.946447	1.22692	0.00354375	341.711	0.00336836	321.863	0.00429915	424.623	15.9515	190.569	0.931915	0.0318898	0.231806	0.231471	0.559531	21.961	0.00392897	309.481
N140	LUAD	female	no	no	57	320.8	0.5	12.77	1.51	4.54938	6.46452	1.30377	11.3429	8.41059	122.878	1.18202	3.9266	0.0742668	6.61616	19.008	297	0.797722	4317.74	4.4023	0.319278	0.0076271	25.5881	0.29538	2.20148	7.31316	3.95061	0.949272	1.21044	0.00249256	465.731	0.00237054	441.985	0.00299507	564.795	20.578	243.299	0.935768	0.0170343	0.266414	0.202822	0.640842	10.2061	0.00255698	463.489
N141	LUSC	male	no	no	52	2.18	1.1	11.99	6.66	6.86675	10.7722	2.727	17.1408	15.2782	192.349	1.45799	4.84333	0.0390411	10.9229	17.856	279	0.865902	3815.38	4.68	0.20724	0.00396805	87.8976	0.423213	2.44936	8.13661	7.59659	0.978037	1.09686	0.000985049	1294.57	0.000964818	1263.72	0.00107334	1433.06	10.56	255.658	0.970223	0.018024	0.69602	0.105436	0.772347	3.48925	0.00099973	1261.46
N142	LUSC	male	yes	yes	66	10.58	1.6	16.28	4.53	3.23831	4.97809	0.886934	7.86447	6.23962	37.5945	1.03375	3.43404	0.11333	5.13771	7.552	118	0.807821	2304.32	3.27732	0.396386	0.0202681	11.3278	0.334523	1.7881	5.93993	2.63643	0.93561	1.29108	0.00405432	279.026	0.00379938	261.358	0.00522015	358.137	11.9374	92.1824	0.917862	0.0541342	0.135185	0.0876113	0.477317	23.8889	0.00417417	290.556
[truncated: 52 more columns]
